# Supplementary material for: Risk assessment for commercial crime and legal protection based on modularity-optimized LM and SCA-optimized CNN
Source: PeerJ Comput Sci. 2023 Nov 16;9:e1683. doi: 10.7717/peerj-cs.1683 (PMC10703012; doi:10.7717/peerj-cs.1683)
Supplement: Supplemental Information 1 [file peerj-cs-09-1683-s001.zip]

Archive with 16 entries (13 files):
- code/code/
- code/code/cnnlib/
- code/code/cnnlib/network.py
- code/code/cnnlib/recognition_object.py
- code/code/gen_sample_by_captcha.py
- code/code/recognize_local.py
- code/code/recognize_online.py
- code/code/recognize_time_test.py
- code/code/requirements.txt
- code/code/test_batch.py
- code/code/tools/
- code/code/tools/collect_labels.py
- code/code/tools/correction_captcha.py
- code/code/tools/gen_md_content.py
- code/code/train_model.py
- code/code/verify_and_split_data.py
