# Supplementary material for: Risk assessment for commercial crime and legal protection based on modularity-optimized LM and SCA-optimized CNN
Source: PeerJ Comput Sci. 2023 Nov 16;9:e1683. doi: 10.7717/peerj-cs.1683 (PMC10703012; doi:10.7717/peerj-cs.1683)
Supplement: Supplemental Information 1 [file peerj-cs-09-1683-s001.zip › code/code/cnnlib/recognition_object.py]

"""
The class that recognizes an image, and in order to do this multiple times quickly,  call the following method of this class：
R = Recognizer(image_height, image_width, max_captcha)
for i in range(10):
    r_img = Image.open(str(i) + ".jpg")
    t = R.rec_image(r_img)
Simple images can basically achieve millisecond recognition speed per image.
"""
import tensorflow as tf
import numpy as np
from PIL import Image
from cnnlib.network import CNN
import json


class Recognizer(CNN):
    def __init__(self, image_height, image_width, max_captcha, char_set, model_save_dir):
        super(Recognizer, self).__init__(image_height, image_width, max_captcha, char_set, model_save_dir)

        self.g = tf.Graph()
        self.sess = tf.Session(graph=self.g)
        with self.g.as_default():
            self.X = tf.placeholder(tf.float32, [None, self.image_height * self.image_width])   
            self.Y = tf.placeholder(tf.float32, [None, self.max_captcha * self.char_set_len])  
            self.keep_prob = tf.placeholder(tf.float32)  
            
            self.y_predict = self.model()
            self.predict = tf.argmax(tf.reshape(self.y_predict, [-1, self.max_captcha, self.char_set_len]), 2)
            saver = tf.train.Saver()
            with self.sess.as_default() as sess:
                saver.restore(sess, self.model_save_dir)

    # def __del__(self):
    #     self.sess.close()
    #     print("session close")

    def rec_image(self, img):
        img_array = np.array(img)
        test_image = self.convert2gray(img_array)
        test_image = test_image.flatten() / 255
        with self.g.as_default():
            with self.sess.as_default() as sess:
                text_list = sess.run(self.predict, feed_dict={self.X: [test_image], self.keep_prob: 1.})

        predict_text = text_list[0].tolist()
        p_text = ""
        for p in predict_text:
            p_text += str(self.char_set[p])

        return p_text


def main():
    with open("conf/sample_config.json", "r", encoding="utf-8") as f:
        sample_conf = json.load(f)
    image_height = sample_conf["image_height"]
    image_width = sample_conf["image_width"]
    max_captcha = sample_conf["max_captcha"]
    char_set = sample_conf["char_set"]
    model_save_dir = sample_conf["model_save_dir"]
    R = Recognizer(image_height, image_width, max_captcha, char_set, model_save_dir)
    r_img = Image.open("./sample/test/2b3n_6915e26c67a52bc0e4e13d216eb62b37.jpg")
    t = R.rec_image(r_img)
    print(t)


if __name__ == '__main__':
    main()
