# Supplementary material for: Risk assessment for commercial crime and legal protection based on modularity-optimized LM and SCA-optimized CNN
Source: PeerJ Comput Sci. 2023 Nov 16;9:e1683. doi: 10.7717/peerj-cs.1683 (PMC10703012; doi:10.7717/peerj-cs.1683)
Supplement: Supplemental Information 1 [file peerj-cs-09-1683-s001.zip › code/code/gen_sample_by_captcha.py]

# -*- coding: UTF-8 -*-

from captcha.image import ImageCaptcha
import os
import random
import time
import json


def gen_special_img(text, file_path, width, height):
    generator = ImageCaptcha(width=width, height=height)  
    img = generator.generate_image(text
    img.save(file_path)  


def gen_ima_by_batch(root_dir, image_suffix, characters, count, char_count, width, height):
    if not os.path.exists(root_dir):
        os.makedirs(root_dir)

    for index, i in enumerate(range(count)):
        text = ""
        for j in range(char_count):
            text += random.choice(characters)

        timec = str(time.time()).replace(".", "")
        p = os.path.join(root_dir, "{}_{}.{}".format(text, timec, image_suffix))
        gen_special_img(text, p, width, height)

        print("Generate captcha image => {}".format(index + 1))


def main():
    with open("conf/captcha_config.json", "r") as f:
        config = json.load(f)
    root_dir = config["root_dir"]  
    image_suffix = config["image_suffix"]  
    characters = config["characters"]  characters = "0123456789abcdefghijklmnopqrstuvwxyz"
    count = config["count"]  
    char_count = config["char_count"]  �

    width = config["width"]
    height = config["height"]

    gen_ima_by_batch(root_dir, image_suffix, characters, count, char_count, width, height)


if __name__ == '__main__':
    main()
