# Supplementary material for: Risk assessment for commercial crime and legal protection based on modularity-optimized LM and SCA-optimized CNN
Source: PeerJ Comput Sci. 2023 Nov 16;9:e1683. doi: 10.7717/peerj-cs.1683 (PMC10703012; doi:10.7717/peerj-cs.1683)
Supplement: Supplemental Information 1 [file peerj-cs-09-1683-s001.zip › code/code/requirements.txt]

absl-py==0.7.1
astor==0.7.1
bleach==1.5.0
captcha==0.3
certifi==2019.3.9
chardet==3.0.4
Click==7.0
cycler==0.10.0
easydict==1.8
Flask==1.0.2
gast==0.2.2
grpcio==1.19.0
html5lib==0.9999999
idna==2.7
itsdangerous==1.1.0
Jinja2==2.10.1
Markdown==3.1
MarkupSafe==1.1.1
matplotlib==2.1.0
numpy==1.16.2
olefile==0.46
Pillow==4.3.0
protobuf==3.6.0
pyparsing==2.4.0
python-dateutil==2.8.0
pytz==2018.9
requests==2.19.1
six==1.12.0
tensorboard==1.7.0
tensorflow==1.7.0
termcolor==1.1.0
urllib3==1.23
Werkzeug==0.15.2
