# Supplementary material for: Risk assessment for commercial crime and legal protection based on modularity-optimized LM and SCA-optimized CNN
Source: PeerJ Comput Sci. 2023 Nov 16;9:e1683. doi: 10.7717/peerj-cs.1683 (PMC10703012; doi:10.7717/peerj-cs.1683)
Supplement: Supplemental Information 1 [file peerj-cs-09-1683-s001.zip › code/code/tools/collect_labels.py]

#!/usr/bin/python

import os
import json


image_dir = "../sample/origin"
image_list = os.listdir(image_dir)

labels = set()
for img in image_list:
    split_result = img.split("_")
    if len(split_result) == 2:
        label, name = split_result
        if label:
            for word in label:
                labels.add(word)
    else:
        pass

print(format(len(labels)))

with open("./labels.json", "w") as f:
    f.write(json.dumps("".join(list(labels)), ensure_ascii=False))

print(labels.json成功")
