# Supplementary material for: Risk assessment for commercial crime and legal protection based on modularity-optimized LM and SCA-optimized CNN
Source: PeerJ Comput Sci. 2023 Nov 16;9:e1683. doi: 10.7717/peerj-cs.1683 (PMC10703012; doi:10.7717/peerj-cs.1683)
Supplement: Supplemental Information 1 [file peerj-cs-09-1683-s001.zip › code/code/tools/correction_captcha.py]

#!/usr/bin/python
# -*- coding: UTF-8 -*-
import requests
from io import BytesIO
import time
import matplotlib.pyplot as plt
import json
import numpy as np
from PIL import Image
import os


def correction(fail_path, pass_path, correction_times, remote_url):
    headers = {
        'user-agent': "Mozilla/5.0 (Windows NT 10.0; Win64; x64) AppleWebKit/537.36 (KHTML, like Gecko) Chrome/65.0.3325.146 Safari/537.36",
    }

    fail_count = 0
    for index in range(correction_times):
        while True:
            try:
                response = requests.request("GET", remote_url, headers=headers, timeout=10)
                break
            except Exception as e:
                print(e)

        s = time.time()
        url = "http://127.0.0.1:6000/b"
        files = {'image_file': ('captcha.jpg', BytesIO(response.content), 'application')}
        r = requests.post(url=url, files=files)
        e = time.time()
        print(index, int((e-s)*1000), "ms")
        print(r.text)
        time.sleep(2)

        predict_text = json.loads(r.text)["value"]
        f = plt.figure()
        ax = f.add_subplot(111)
        ax.text(0.1, 0.9, "备注", ha='center', va='center', transform=ax.transAxes)

        img = BytesIO(response.content)
        img = Image.open(img, mode="r")
        captcha_array = np.array(img)
        plt.imshow(captcha_array)

        print("预测: {}\n".format(predict_text))

        plt.text(20, 2, 'predict:{}'.format(predict_text))
        plt.show()

        q = input("index:<{}> .format(index))
        img_name = "{}_{}".format(q, str(time.time()).replace(".", ""))
        if q:
            path = os.path.join(fail_path, img_name)
            with open(path, "wb") as f:
                f.write(response.content)
            fail_count += 1
        else:
            path = os.path.join(pass_path, img_name)
            with open(path, "wb") as f:
                f.write(response.content)

        print("==============")

    rate = (correction_times - fail_count)/correction_times
    print("Pass Rate: {}".format(rate))


def main():
    fail_path = "./sample/fail_sample/"
    pass_path = "./sample/pass_sample/"
    correction_times = 10
    remote_url = "https://www.xxxxxxx.com/getImg"

    correction(fail_path, pass_path, correction_times, remote_url)


if __name__ == '__main__':
    main()
