# Supplementary material for: Risk assessment for commercial crime and legal protection based on modularity-optimized LM and SCA-optimized CNN
Source: PeerJ Comput Sci. 2023 Nov 16;9:e1683. doi: 10.7717/peerj-cs.1683 (PMC10703012; doi:10.7717/peerj-cs.1683)
Supplement: Supplemental Information 1 [file peerj-cs-09-1683-s001.zip › code/code/tools/gen_md_content.py]

# -*- coding: utf-8 -*-
import re


file_path = "../README.md"
with open(file_path, "r") as f:
    content = f.readlines()

for c in content:
    c = c.strip()
    pattern = r"^#+\s[0-9.]+\s"
    r = re.match(pattern, c)
    if r:
        c1 = re.sub(pattern, "", c)
        c2 = re.sub(r"#+\s", "", c)
        string = '<a href="#{}">{}</a>  '.format(c1, c2)
        print(string)
