# Supplementary material for: Risk assessment for commercial crime and legal protection based on modularity-optimized LM and SCA-optimized CNN
Source: PeerJ Comput Sci. 2023 Nov 16;9:e1683. doi: 10.7717/peerj-cs.1683 (PMC10703012; doi:10.7717/peerj-cs.1683)
Supplement: Supplemental Information 1 [file peerj-cs-09-1683-s001.zip › code/code/verify_and_split_data.py]

import json

from PIL import Image
import random
import os
import shutil


def verify(origin_dir, real_width, real_height, image_suffix):
    """
    :return:
    """
    if not os.path.exists(origin_dir):
        os.makedirs(origin_dir)

    real_size = (real_width, real_height)
    img_list = os.listdir(origin_dir)
    total_count = len(img_list)

    bad_img = []

    for index, img_name in enumerate(img_list):
        file_path = os.path.join(origin_dir, img_name)
        if not img_name.endswith(image_suffix):
            continue

        prefix, posfix = img_name.split("_")
        if prefix == "" or posfix == "":
        try:
            img = Image.open(file_path)
        except OSError:
        if real_size == img.size:
            print("{} pass".format(index), end='\r')
        else:
            bad_img.append((index, img_name, format(img.size)))

    if bad_img:
        for b in bad_img:
b[2]))
    else:
    print("========end")
    return bad_img


def split(origin_dir, train_dir, test_dir, bad_imgs):
    """
    :return:
    """
    if not os.path.exists(origin_dir):
".format(origin_dir))
        os.makedirs(origin_dir)

    img_list = os.listdir(origin_dir)
    for img in bad_imgs:
        img_list.remove(img)
    total_count = len(img_list)
len(bad_imgs)))

    if not os.path.exists(train_dir):
        os.mkdir(train_dir)

    if not os.path.exists(test_dir):
        os.mkdir(test_dir)

    test_count = int(total_count*0.05)
    test_set = set()
    for i in range(test_count):
        while True:
            file_name = random.choice(img_list)
            if file_name in test_set:
                pass
            else:
                test_set.add(file_name)
                img_list.remove(file_name)
                break

    test_list = list(test_set)
    for file_name in test_list:
        src = os.path.join(origin_dir, file_name)
        dst = os.path.join(test_dir, file_name)
        shutil.move(src, dst)

    train_list = img_list
    for file_name in train_list:
        src = os.path.join(origin_dir, file_name)
        dst = os.path.join(train_dir, file_name)
        shutil.move(src, dst)

    if os.listdir(origin_dir) == 0:
        print("migration done")


def main():
    with open("conf/sample_config.json", "r") as f:
        sample_conf = json.load(f)

    origin_dir = sample_conf["origin_image_dir"]
    new_dir = sample_conf["new_image_dir"]
    train_dir = sample_conf["train_image_dir"]
    test_dir = sample_conf["test_image_dir"]
    real_width = sample_conf["image_width"]
    real_height = sample_conf["image_height"]
    image_suffix = sample_conf["image_suffix"]

    for image_dir in [origin_dir, new_dir]:
        print(">>> [{}]".format(image_dir))
        bad_images_info = verify(image_dir, real_width, real_height, image_suffix)
        bad_imgs = []
        for info in bad_images_info:
            bad_imgs.append(info[1])
        split(image_dir, train_dir, test_dir, bad_imgs)


if __name__ == '__main__':
    main()
